# Supplementary material for: Ginsenoside Rg3 Induces Browning of 3T3-L1 Adipocytes by Activating AMPK Signaling
Source: Nutrients. 2020 Feb 7;12(2):427. doi: 10.3390/nu12020427 (PMC7071202; doi:10.3390/nu12020427)
Supplement: Supplementary file 1 [file nutrients-12-00427-s001.zip]

Archive with 1 entries (1 files):
- nutrients-693950-supplementary.pptx
